# Supplementary material for: Regulatory T cell therapy is associated with distinct immune regulatory lymphocytic infiltrates in kidney transplants
Source: Med. Author manuscript; Available in PMC 2025 Oct 10. (PMC7618234; doi:10.1016/j.medj.2024.11.014)
Supplement: Supplemental Information [file EMS209352-supplement-Supplemental_Information.zip]

Archive with 3 entries (3 files):
- 1-s2.0-S2666634024004550-mmc2.xlsx
- 1-s2.0-S2666634024004550-mmc3.pdf
- 1-s2.0-S2666634024004550-mmc1.pdf
