# Supplementary material for: Regulatory T cell therapy is associated with distinct immune regulatory lymphocytic infiltrates in kidney transplants
Source: Med. Author manuscript; Available in PMC 2025 Oct 10. (PMC7618234; doi:10.1016/j.medj.2024.11.014)
Supplement: Supplemental Information [file EMS209352-supplement-Supplemental_Information.zip › 1-s2.0-S2666634024004550-mmc2.xlsx]

## Sheet: mRNA panels
Gene Symbol	Accession number	Panel
AIM2	NM_004833.1	T cell Expression
ANXA5	NM_001154.3	T cell Expression
APOBEC3G	NM_021822.3	T cell Expression
ARL4C	NM_005737.3	T cell Expression
AURKB	NM_004217.3	T cell Expression
B3GAT1	NM_018644.3	T cell Expression
BAX	NM_001291428.1	T cell Expression
BCL11B	NM_022898.2	T cell Expression
BCL2	NM_000633.2	T cell Expression
BCL6	NM_001706.4	T cell Expression
BIN2	NM_016293.3	T cell Expression
BTG1	NM_001731.2	T cell Expression
BTLA	NM_181780.3	T cell Expression
C10orf54	NM_022153.1	T cell Expression
CASP3	NM_004346.3	T cell Expression
CBLB	NM_170662.4	T cell Expression
CCL1	NM_002981.2	T cell Expression
CCL20	NM_004591.2	T cell Expression
CCL2	NM_002982.3	T cell Expression
CCL3	NM_002983.2	T cell Expression
CCL4	NM_002984.3	T cell Expression
CCL5	NM_002985.2	T cell Expression
CCNB1	NM_031966.3	T cell Expression
CCND2	NM_001759.3	T cell Expression
CCR10	NM_016602.2	T cell Expression
CCR1	NM_001295.2	T cell Expression
CCR2	NM_001123041.2	T cell Expression
CCR3	NM_001837.3	T cell Expression
CCR4	NM_005508.4	T cell Expression
CCR5	NM_000579.3	T cell Expression
CCR6	NM_004367.5	T cell Expression
CCR7	NM_001838.3	T cell Expression
CCR8	NM_005201.3	T cell Expression
CCR9	NM_006641.3	T cell Expression
CD160	NM_007053.3	T cell Expression
CD244	NM_016382.3	T cell Expression
CD247	NM_000734.3	T cell Expression
CD274	NM_014143.3	T cell Expression
CD27	NM_001242.4	T cell Expression
CD2	NM_001767.3	T cell Expression
CD300A	NM_007261.3	T cell Expression
CD3D	NM_000732.4	T cell Expression
CD3E	NM_000733.3	T cell Expression
CD3G	NM_000073.2	T cell Expression
CD40LG	NM_000074.2	T cell Expression
CD44	NM_000610.3	T cell Expression
CD48	NM_001778.3	T cell Expression
CD4	NM_000616.4	T cell Expression
CD52	NM_001803.2	T cell Expression
CD5	NM_014207.3	T cell Expression
CD69	NM_001781.2	T cell Expression
CD6	NM_006725.4	T cell Expression
CD70	NM_001252.4	T cell Expression
CD7	NM_006137.6	T cell Expression
CD8A	NM_001768.6	T cell Expression
CD8B	NM_004931.4	T cell Expression
CD9	NM_001769.3	T cell Expression
CHI3L2	NM_004000.2	T cell Expression
CLC	NM_001828.5	T cell Expression
CLEC2D	NM_013269.5	T cell Expression
CNOT2	NM_014515.5	T cell Expression
CSF2	NM_000758.3	T cell Expression
CSF3	NM_000759.3	T cell Expression
CST7	NM_003650.3	T cell Expression
CTLA4	NM_005214.4	T cell Expression
CTSW	NM_001335.3	T cell Expression
CX3CR1	NM_001337.3	T cell Expression
CXCL10	NM_001565.3	T cell Expression
CXCL13	NM_006419.2	T cell Expression
CXCL8	NM_000584.3	T cell Expression
CXCL9	NM_002416.2	T cell Expression
CXCR1	NM_000634.2	T cell Expression
CXCR3	NM_001504.1	T cell Expression
CXCR4	NM_003467.2	T cell Expression
CXCR5	NM_001716.4	T cell Expression
CXCR6	NM_006564.1	T cell Expression
DPP4	NM_001935.3	T cell Expression
DUSP1	NM_004417.3	T cell Expression
DUSP2	NM_004418.3	T cell Expression
DUSP4	NM_001394.6	T cell Expression
EGR1	NM_001964.2	T cell Expression
EGR3	NM_004430.2	T cell Expression
ENTPD1	NM_001776.5	T cell Expression
EOMES	NM_005442.3	T cell Expression
F5	NM_000130.4	T cell Expression
FASLG	NM_000639.2	T cell Expression
FAS	NM_000043.5	T cell Expression
FBXO22	NM_012170.3	T cell Expression
FOSB	NM_006732.2	T cell Expression
FOSL1	NM_005438.4	T cell Expression
FOXO1	NM_002015.3	T cell Expression
FOXO3	NM_001455.3	T cell Expression
FOXP1	NM_032682.5	T cell Expression
FOXP3	NM_014009.3	T cell Expression
FYB	NM_001465.4	T cell Expression
FYN	NM_002037.5	T cell Expression
GAPDH	NM_002046.5	T cell Expression
GATA3	ENST00000346208.3	T cell Expression
GHR	NM_000163.4	T cell Expression
GIMAP2	NM_015660.2	T cell Expression
GIMAP5	NM_018384.4	T cell Expression
GIMAP7	NM_153236.3	T cell Expression
GLG1	NM_012201.5	T cell Expression
GNLY	NM_006433.4	T cell Expression
GZMA	NM_006144.3	T cell Expression
GZMB	NM_004131.4	T cell Expression
GZMH	NM_033423.4	T cell Expression
GZMK	NM_002104.2	T cell Expression
GZMM	NM_005317.3	T cell Expression
HAVCR2	NM_032782.4	T cell Expression
HLA-A	NM_002116.7	T cell Expression
HLA-C	NM_002117.5	T cell Expression
HLA-DMA	NM_006120.3	T cell Expression
HLA-DMB	NM_002118.4	T cell Expression
HLA-DPA1	NM_033554.3	T cell Expression
HLA-DPB1	NM_002121.5	T cell Expression
HLA-DQA1	NM_002122.3	T cell Expression
HLA-DQB1	NM_002123.4	T cell Expression
HLA-DRA	NM_019111.4	T cell Expression
HLA-DRB3	NM_022555.3	T cell Expression
HMGB2	NM_002129.3	T cell Expression
HMMR	NM_012484.2	T cell Expression
ICAM1	NM_000201.2	T cell Expression
ICOS	NM_012092.3	T cell Expression
IER3	NM_003897.3	T cell Expression
IER5	NM_016545.4	T cell Expression
IFNGR1	NM_000416.2	T cell Expression
IFNG	NM_000619.2	T cell Expression
IKZF2	NM_016260.2	T cell Expression
IL12A	NM_000882.3	T cell Expression
IL12RB1	NM_005535.2	T cell Expression
IL12RB2	NM_001559.2	T cell Expression
IL13	NM_002188.2	T cell Expression
IL15RA	NM_002189.3	T cell Expression
IL15	ENST00000477265.5	T cell Expression
IL17A	NM_002190.2	T cell Expression
IL17F	NM_052872.3	T cell Expression
IL18R1	NM_003855.3	T cell Expression
IL18RAP	NM_003853.3	T cell Expression
IL18	NM_001562.3	T cell Expression
IL1R2	NM_004633.3	T cell Expression
IL21	NM_021803.3	T cell Expression
IL22	NM_020525.4	T cell Expression
IL23R	NM_144701.2	T cell Expression
IL25	NM_022789.3	T cell Expression
IL2RA	NM_000417.2	T cell Expression
IL2RB	NM_000878.3	T cell Expression
IL2	NM_000586.3	T cell Expression
IL31	NM_001014336.1	T cell Expression
IL32	NM_004221.4	T cell Expression
IL3	NM_000588.3	T cell Expression
IL4R	NM_000418.3	T cell Expression
IL4	NM_000589.3	T cell Expression
IL5	NM_000879.2	T cell Expression
IL6R	NM_000565.3	T cell Expression
IL6	NM_000600.4	T cell Expression
IL7R	NM_002185.3	T cell Expression
IL9R	NM_002186.2	T cell Expression
IL9	NM_000590.1	T cell Expression
IRF4	NM_002460.3	T cell Expression
IRF8	NM_002163.2	T cell Expression
ITGA4	NM_000885.5	T cell Expression
ITGAE	NM_002208.4	T cell Expression
ITGAL	NM_002209.2	T cell Expression
ITGAM	NM_000632.3	T cell Expression
ITGAX	NM_000887.4	T cell Expression
ITGB2	NM_000211.4	T cell Expression
ITK	NM_005546.3	T cell Expression
JUNB	NM_002229.2	T cell Expression
JUN	NM_002228.3	T cell Expression
KIT	NM_000222.2	T cell Expression
KLRB1	NM_002258.2	T cell Expression
KLRC1	NM_002259.4	T cell Expression
KLRC3	NM_002261.2	T cell Expression
KLRC4	NM_013431.2	T cell Expression
KLRF1	NM_016523.2	T cell Expression
KLRG1	NM_005810.3	T cell Expression
KLRK1	NM_007360.3	T cell Expression
LAG3	NM_002286.5	T cell Expression
LAIR2	NM_002288.5	T cell Expression
LAP3	NM_015907.2	T cell Expression
LAT2	NM_014146.3	T cell Expression
LAT	NM_014387.3	T cell Expression
LCK	NM_005356.4	T cell Expression
LEF1	NM_016269.4	T cell Expression
LGALS1	NM_002305.3	T cell Expression
LGALS3	NM_002306.3	T cell Expression
LIF	NM_002309.4	T cell Expression
LILRB4	NM_001278426.3	T cell Expression
LRRC32	NM_005512.2	T cell Expression
LTA	NM_000595.3	T cell Expression
LTB	NM_002341.1	T cell Expression
MKI67	NM_002417.4	T cell Expression
MYC	NM_002467.4	T cell Expression
NAMPT	NM_005746.2	T cell Expression
NCR3	NM_147130.2	T cell Expression
NINJ2	NM_016533.5	T cell Expression
NKG7	NM_005601.3	T cell Expression
NT5E	NM_002526.3	T cell Expression
OAS1	NM_016816.3	T cell Expression
PASK	NM_015148.3	T cell Expression
PDCD1	NM_005018.2	T cell Expression
PECAM1	NM_000442.4	T cell Expression
PIK3IP1	NM_052880.4	T cell Expression
PMCH	NM_002674.3	T cell Expression
PRDM1	NM_001198.3	T cell Expression
PRF1	NM_005041.4	T cell Expression
PTGDR2	NM_004778.2	T cell Expression
PTTG2	NM_006607.2	T cell Expression
PYCR1	NM_006907.3	T cell Expression
RORA	NM_002943.3	T cell Expression
RORC	NM_005060.3	T cell Expression
RUNX3	NM_004350.2	T cell Expression
S1PR1	NM_001400.4	T cell Expression
SELL	NM_000655.4	T cell Expression
SELPLG	NM_003006.4	T cell Expression
SEMA7A	NM_003612.4	T cell Expression
SLAMF1	ENST00000302035.10	T cell Expression
SPOCK2	NM_014767.2	T cell Expression
SPP1	NM_000582.2	T cell Expression
STAT1	NM_007315.3	T cell Expression
STAT3	NM_003150.3	T cell Expression
STAT4	NM_003151.3	T cell Expression
STAT5A	NM_003152.3	T cell Expression
STAT6	NM_003153.4	T cell Expression
TARP_refseq	NM_001003799.1	T cell Expression
TBX21	NM_013351.1	T cell Expression
TCF7	NM_003202.3	T cell Expression
TGFB1	NM_000660.5	T cell Expression
TGFB3	NM_003239.3	T cell Expression
TIAF1	NM_004740.3	T cell Expression
TIGIT	ENST00000481065.5	T cell Expression
TK1	NM_003258.4	T cell Expression
TLR2	NM_003264.4	T cell Expression
TLR9	NM_017442.3	T cell Expression
TNFRSF18	NM_004195.2	T cell Expression
TNFRSF1B	NM_001066.2	T cell Expression
TNFRSF25	NM_003790.2	T cell Expression
TNFRSF4	NM_003327.3	T cell Expression
TNFRSF8	NM_001243.4	T cell Expression
TNFRSF9	ENST00000377507.7	T cell Expression
TNFSF10	NM_003810.3	T cell Expression
TNF	NM_000594.3	T cell Expression
TOP2A	NM_001067.3	T cell Expression
TRAC	ENST00000611116.1	T cell Expression
TRAT1	NM_016388.3	T cell Expression
TRBC2	ENST00000466254.1	T cell Expression
TRDC	ENST00000390477.2	T cell Expression
TRIB2	NM_021643.3	T cell Expression
TSPAN32	NM_139022.2	T cell Expression
TXK	NM_003328.2	T cell Expression
TYMS	NM_001071.2	T cell Expression
UBE2C	NM_007019.3	T cell Expression
VNN2	NM_004665.4	T cell Expression
XCL1	NM_002995.2	T cell Expression
ZAP70	NM_001079.3	T cell Expression
ZBED2	NM_024508.4	T cell Expression
ZBTB16	NM_006006.4	T cell Expression
ZNF683	NM_173574.3	T cell Expression
ABL2	NM_007314.3	Custom
AC013264.2_gencode	ENST00000449346.1	Custom
ADA	NM_000022.3	Custom
ADAM10	NM_001110.3	Custom
ADAM17	NM_003183.5	Custom
AFF3	NM_001025108.1	Custom
AGPAT4	NM_020133.2	Custom
AHR	NM_001621.4	Custom
AIRE	NM_000383.3	Custom
AKAP11	NM_016248.3	Custom
AKAP12	NM_005100.3	Custom
AKAP12	NM_005100.3	Custom
ANK3	NM_020987.4	Custom
ANPEP	NM_001150.2	Custom
ANXA1	NM_000700.2	Custom
AOAH	NM_001637.3	Custom
AREG	NM_001657.3	Custom
ATF6B	NM_004381.4	Custom
B3GNT5	NM_032047.4	Custom
BACH2	NM_001170794.1	Custom
BANP	NM_017869.3	Custom
BATF	NM_006399.3	Custom
BATF3	NM_018664.2	Custom
BCL2A1	NM_004049.3	Custom
BCL2L1	NM_001322242.1	Custom
BHLHE40	NM_003670.2	Custom
BIRC3	NM_001165.4	Custom
BTG2	NM_006763.2	Custom
C3	NM_000064.3	Custom
CARD16	NM_001017534.1	Custom
CASP5	NM_001136109.1	Custom
CCL4L2	ENST00000620250.1	Custom
CCR6	NM_004367.5	Custom
CD14	NM_000591.3	Custom
CD19	NM_001770.5	Custom
CD1C	NM_001765.2	Custom
CD200	NM_005944.6	Custom
CD226	NM_001303618.1	Custom
CD24	NM_001291737.1	Custom
CD28	NM_006139.3	Custom
CD300LF	NM_139018.4	Custom
CD33	NM_001772.3	Custom
CD37	NM_001774.2	Custom
CD38	NM_001775.3	Custom
CD40	NM_001250.5	Custom
CD63	NM_001257389.1	Custom
CD74	NM_001025159.2	Custom
CD80	NM_005191.3	Custom
CD86	NM_175862.4	Custom
CD86	NM_175862.4	Custom
CD96	NM_198196.2	Custom
CENPC	NM_001812.2	Custom
CFH	NM_000186.3	Custom
CISH	NM_145071.2	Custom
CITED4	NM_133467.2	Custom
CLECL1	NM_172004.3	Custom
COLQ	NM_005677.3	Custom
CORO1A	NM_001193333.2	Custom
CR2	NM_001877.4	Custom
CRTAM	NM_019604.3	Custom
CTSD	NM_001909.4	Custom
CTSH	NM_004390.4	Custom
CXCL16	NM_001100812.1	Custom
DAPP1	NM_014395.2	Custom
DDIT4	NM_019058.2	Custom
DEXI	NM_014015.3	Custom
DIXDC1	NM_001037954.3	Custom
DOCK8	NM_203447.3	Custom
DUSP5	NM_004419.3	Custom
DUSP6	NM_001946.3	Custom
ELF1	NM_172373.3	Custom
ENPP3	NM_005021.4	Custom
F2R	NM_001992.4	Custom
FABP5	NM_001444.2	Custom
FAM174B	NM_207446.2	Custom
FANK1	NM_145235.3	Custom
FBXO3	NM_012175.3	Custom
FCER1G	NM_004106.1	Custom
FCGR3A	NM_000569.6	Custom
FCRL3	ENST00000368184.7	Custom
FLI1	NM_002017.4	Custom
FNIP2	NM_020840.2	Custom
FOS	NM_005252.3	Custom
FOSL2	NM_005253.3	Custom
FOXB1	NM_012182.2	Custom
FOXN3	NM_005197.3	Custom
FUT4	NM_002033.3	Custom
GBP4	NM_052941.4	Custom
GBP5	NM_052942.3	Custom
GEM	NM_005261.3	Custom
GFI1	NM_001127215.1	Custom
GLIS3	NM_001042413.1	Custom
GLIS3	NM_001042413.1	Custom
GPR171	NM_013308.3	Custom
GPR18	NM_001098200.1	Custom
GPR183	NM_004951.4	Custom
GPR65	NM_003608.3	Custom
HIF1A	NM_001530.3	Custom
HNF1A	NM_000545.6	Custom
HRH4	NM_021624.3	Custom
ICA1	NM_001136020.2	Custom
ICOSLG	NM_015259.5	Custom
ID2	NM_002166.4	Custom
ID3	NM_002167.4	Custom
IFIH1	NM_022168.3	Custom
IFITM2	NM_006435.2	Custom
IFITM3	NM_021034.2	Custom
IFNA1	NM_024013.2	Custom
IFNGR2	NM_005534.3	Custom
IKZF1	NM_006060.5	Custom
IKZF1	NM_006060.5	Custom
IKZF1	ENST00000439701.1	Custom
IKZF3	NM_012481.4	Custom
IKZF4	NM_022465.3	Custom
IL10	NM_000572.2	Custom
IL10RA	NM_001558.3	Custom
IL1B	NM_000576.2	Custom
IL1R1	NM_000877.3	Custom
IL1RL1	ENST00000409584.5	Custom
IL1RN	NM_173842.2	Custom
IL23A	NM_016584.2	Custom
IL26	NM_018402.1	Custom
IL27	NM_145659.3	Custom
IL27RA	NM_004843.3	Custom
IL2RA	ENST00000379959.7	Custom
IL2RG	NM_000206.2	Custom
IL3RA	NM_002183.3	Custom
IL6ST	NM_002184.3	Custom
IRF1	NM_002198.2	Custom
IRF2	NM_002199.3	Custom
IRF3	NM_001571.5	Custom
IRF7	NM_004031.2	Custom
IRF9	NM_006084.4	Custom
ISG15	NM_005101.3	Custom
ITGA2	NM_002203.3	Custom
ITGAV	NM_002210.4	Custom
ITGB1	NM_002211.3	Custom
ITGB7	NM_000889.2	Custom
JAK1	NM_002227.3	Custom
JAK3	NM_000215.3	Custom
JAZF1	NM_175061.3	Custom
KAT2B	NM_003884.4	Custom
KBTBD7	NM_032138.4	Custom
KIR2DL1	NM_014218.2	Custom
KIR2DL4	NM_001080770.1	Custom
KIR3DL1	NM_013289.2	Custom
KLF3	NM_016531.5	Custom
KLF3	ENST00000261438.9	Custom
KLF5	NM_001730.4	Custom
KLRD1	NM_001114396.1	Custom
KRAS	NM_033360.3	Custom
LAMP1	NM_005561.3	Custom
LAMP3	NM_014398.3	Custom
LAYN	ENST00000375614.6	Custom
LCP2	NM_005565.3	Custom
LGALS9	NM_002308.3	Custom
LILRA1	NM_006863.3	Custom
LILRA2	NM_006866.3	Custom
LILRB1	NM_001081637.2	Custom
LILRB2	NM_005874.4	Custom
LITAF	NM_001136472.1	Custom
LRP12	NM_013437.4	Custom
LRRFIP1	NM_001137550.1	Custom
LRRN3	NM_001099658.1	Custom
MAF	NM_005360.4	Custom
MAF	NM_005360.4	Custom
MAPK1	NM_002745.4	Custom
MCM2	NM_004526.3	Custom
MCM4	NM_005914.3	Custom
MIR222HG	ENST00000602461.1	Custom
MIR4435-2HG	NR_015395.2	Custom
MYB	NM_005375.3	Custom
NCAM1	ENST00000615112.4	Custom
NCEH1	NM_020792.4	Custom
NCR1	NM_004829.6	Custom
NEAT1	NR_028272.1	Custom
NFAT5	NM_006599.3	Custom
NFATC1	NM_006162.4	Custom
NFATC2	NM_173091.3	Custom
NFKB1	NM_003998.3	Custom
NFKB2	NM_001077494.3	Custom
NFKBIA	NM_020529.2	Custom
NFKBIZ	NM_031419.3	Custom
NOTCH1	NM_017617.4	Custom
NR3C1	NM_000176.2	Custom
NR3C1	ENST00000231509.7	Custom
NR4A1	NM_002135.4	Custom
NR4A3	NM_173200.2	Custom
NRROS	NM_198565.2	Custom
ORMDL3	NM_001320801.1	Custom
OSM	NM_020530.5	Custom
OTUD1	NM_001145373.2	Custom
PALLD	NM_016081.3	Custom
PCID2	NM_001127202.3	Custom
PCLAF	NM_014736.5	Custom
PCNA	NM_002592.2	Custom
PDCL3	NM_024065.4	Custom
PDIA4	NM_004911.4	Custom
PDIA6	NM_005742.3	Custom
PDPR	NM_001322117.1	Custom
PFN1	NM_005022.3	Custom
PGM1	NM_002633.2	Custom
PIK3CG	NM_001282426.1	Custom
PIM2	NM_006875.3	Custom
POU2AF1	NM_006235.2	Custom
POU2F2	NM_002698.4	Custom
POU2F2	ENST00000342301.8	Custom
POU2F2	ENST00000560804.6	Custom
PPARG	NM_015869.4	Custom
PRDM1	NM_001198.3	Custom
PSEN1	NM_000021.3	Custom
PTPN11	NM_002834.3	Custom
PTPN2	NM_080422.2	Custom
PTPN22	NM_015967.6	Custom
PTPN6	NM_080548.4	Custom
PTTG1	NM_001282382.1	Custom
RAB27A	NM_004580.4	Custom
RAB27A	ENST00000564609.5	Custom
RAF1	NM_002880.3	Custom
RARA	NM_000964.3	Custom
RARB	NM_000965.4	Custom
RASGRP1	NM_005739.3	Custom
RBMS1	NM_016836.3	Custom
RBMS1	ENST00000409289.6	Custom
RBPJ	NM_203284.2	Custom
REL	ENST00000295025.12	Custom
REL	ENST00000394479.3	Custom
RELA	NM_021975.3	Custom
RELB	NM_006509.3	Custom
RERE	NM_001042681.1	Custom
RGS1	NM_002922.3	Custom
RORA	ENST00000261523.9	Custom
RTKN2	ENST00000395260.3	Custom
RUNX1	NM_001754.4	Custom
RUNX1	ENST00000399240.5	Custom
S100A10	NM_002966.2	Custom
SATB1	NM_001131010.3	Custom
SATB1	NM_001131010.3	Custom
SGK1	NM_005627.3	Custom
SH2B3	NM_005475.2	Custom
SIRPG	NM_018556.3	Custom
SKAP2	NM_003930.4	Custom
SLC25A37	NM_016612.3	Custom
SLC2A3	NM_006931.2	Custom
SLC38A7	NM_018231.2	Custom
SMAD2	NM_001003652.3	Custom
SMAD3	ENST00000327367.8	Custom
SNX10	NM_001199835.1	Custom
SOCS1	NM_003745.1	Custom
SOCS2	NM_001270467.1	Custom
SOCS3	NM_003955.4	Custom
SOCS4	NM_080867.2	Custom
SOX4	NM_003107.2	Custom
SPI1	NM_003120.2	Custom
STAT3	ENST00000585517.5	Custom
TAGAP	NM_054114.4	Custom
TAP1	NM_000593.5	Custom
TGFBI	NM_000358.2	Custom
TGFBR2	NM_003242.5	Custom
TGFBR3	NM_003243.4	Custom
TGIF1	NM_003244.3	Custom
THEMIS	NM_001010923.2	Custom
TIFA	NM_052864.2	Custom
TMUB2	NM_024107.2	Custom
TNFAIP3	NM_001270508.1	Custom
TNFAIP8	NM_001077654.2	Custom
TNFRSF13C	NM_052945.3	Custom
TNFRSF9	ENST00000615230.4	Custom
TNFSF11	NM_003701.3	Custom
TNFSF13	NM_003808.3	Custom
TNFSF13B	NM_006573.4	Custom
TNFSF14	NM_003807.4	Custom
TNFSF4	NM_003326.4	Custom
TNFSF8	NM_001244.3	Custom
TOX	NM_014729.2	Custom
TRGV9	ENST00000444775.2	Custom
TRPS1	NM_014112.4	Custom
TSC22D3	NM_004089.3	Custom
TSHZ2	NM_173485.5	Custom
TSPAN5	NM_005723.3	Custom
TYK2	NM_003331.4	Custom
UBASH3A	NM_001001895.2	Custom
VPS13C	NM_017684.4	Custom
XBP1	NM_005080.3	Custom
XCL2	NM_003175.3	Custom
YBX3	NM_003651.4	Custom
ZBTB32	NM_014383.2	Custom
ZEB2	NM_014795.3	Custom
ZEB2	NM_014795.3	Custom
ZFP36L1	NM_001244698.1	Custom
ZFP36L2	NM_006887.4	Custom
ZNF165	NM_003447.3	Custom
ZNF26	NM_019591.3	Custom
ZNF292	NM_015021.1	Custom
ZNF462	NM_021224.4	Custom
BACH2	request	Custom
IKZF2	request	Custom
IKZF2	request	Custom
MAF	request	Custom
IL7R	request	Custom
C2CD4A	request	Custom
PTEN	request	Custom
XCL1	request	Custom
IL21	request	Custom
IL21	request	Custom
IL17A	request	Custom
ABCB1	ENST00000265724.7	Custom
ABI3	ENST00000225941.6	Custom
AC133644.1_gencode	ENST00000608142.1	Custom
ACTN1	ENST00000193403.10	Custom
ADAM19	ENST00000257527.8	Custom
ADAM8	ENST00000445355.8	Custom
ADGRE1	ENST00000312053.9	Custom
ADGRG1	ENST00000567835.5	Custom
ADGRG3	ENST00000333493.9	Custom
ADORA2A	ENST00000337539.12	Custom
ADORA2B	ENST00000304222.2	Custom
ADRB2	ENST00000305988.5	Custom
ADTRP	ENST00000414691.7	Custom
AKT3	ENST00000263826.10	Custom
ANKRD28	ENST00000399451.6	Custom
ANKRD28	ENST00000399451.6	Custom
ANXA2	ENST00000396024.7	Custom
ANXA3	ENST00000264908.11	Custom
APOBEC3C	ENST00000361441.5	Custom
APOBEC3C	ENST00000361441.5	Custom
APP	ENST00000346798.8	Custom
AQP3	ENST00000297991.6	Custom
ARG1	ENST00000368087.7	Custom
ARG2	ENST00000261783.4	Custom
ARHGEF12	ENST00000397843.7	Custom
ARNTL	ENST00000389707.8	Custom
ATF2	ENST00000264110.7	Custom
ATF2	ENST00000264110.7	Custom
ATG5	ENST00000343245.7	Custom
ATG7	ENST00000354449.7	Custom
ATXN1	ENST00000244769.8	Custom
AURKA	ENST00000312783.10	Custom
BAG4	ENST00000287322.5	Custom
BASP1	ENST00000322611.4	Custom
BBC3	ENST00000439096.2	Custom
BCL10	ENST00000648566.1	Custom
BCL10	ENST00000648566.1	Custom
BCL3	ENST00000164227.10	Custom
BID	ENST00000317361.11	Custom
BIRC2	ENST00000227758.6	Custom
BIRC5	ENST00000350051.8	Custom
BNIP3	ENST00000368636.8	Custom
BST2	ENST00000252593.7	Custom
C1orf21	ENST00000235307.7	Custom
C3AR1	ENST00000307637.4	Custom
CARD11	ENST00000396946.8	Custom
CASP1	ENST00000436863.7	Custom
CASP10	ENST00000286186.10	Custom
CASP7	ENST00000345633.8	Custom
CCL28	ENST00000361115.4	Custom
CCNB2	ENST00000288207.7	Custom
CCND3	ENST00000372991.8	Custom
CCRL2	ENST00000399036.4	Custom
CD34	ENST00000310833.11	Custom
CD58	ENST00000369489.10	Custom
CD59	ENST00000351554.8	Custom
CD79A	ENST00000221972.7	Custom
CD79B	ENST00000006750.7	Custom
CD81	ENST00000263645.9	Custom
CD84	ENST00000368054.7	Custom
CDC20	ENST00000310955.11	Custom
CDCA7	ENST00000306721.8	Custom
CDH1	ENST00000261769.10	Custom
CDK1	ENST00000395284.7	Custom
CDKN1A	ENST00000244741.9	Custom
CEACAM4	ENST00000221954.6	Custom
CEBPB	ENST00000303004.4	Custom
CEBPD	ENST00000408965.3	Custom
CENPF	ENST00000366955.8	Custom
CHUK	ENST00000370397.8	Custom
CKAP2	ENST00000258607.10	Custom
CLEC2B	ENST00000228438.2	Custom
CLEC7A	ENST00000353231.9	Custom
CLIC3	ENST00000494426.1	Custom
CLU	ENST00000316403.14	Custom
CMC1	ENST00000466830.5	Custom
CMTM8	ENST00000307526.4	Custom
COL6A2	ENST00000300527.8	Custom
CPA3	ENST00000296046.4	Custom
CRADD	ENST00000332896.8	Custom
CREB3	ENST00000353704.3	Custom
CRLF2	ENST00000381566.6	Custom
CSF1	ENST00000329608.11	Custom
CSF2RB	ENST00000403662.8	Custom
CTNNB1	ENST00000349496.11	Custom
CTSB	ENST00000345125.7	Custom
CTSC	ENST00000227266.10	Custom
CTSL	ENST00000340342.10	Custom
CTSS	ENST00000368985.8	Custom
CUL9	ENST00000252050.9	Custom
CX3CL1	ENST00000006053.7	Custom
CYSLTR1	ENST00000373304.4	Custom
DDIT3	ENST00000346473.7	Custom
DIABLO	ENST00000464942.7	Custom
DNM1L	ENST00000549701.5	Custom
DUSP10	ENST00000366899.4	Custom
EBI3	ENST00000221847.6	Custom
EFHD2	ENST00000375980.9	Custom
EGR4	ENST00000545030.1	Custom
ELK1	ENST00000247161.7	Custom
EP300	ENST00000263253.9	Custom
EPAS1	ENST00000263734.5	Custom
EPHB6	ENST00000422643.5	Custom
EPHX2	ENST00000521400.5	Custom
ERF	ENST00000222329.9	Custom
ETS1	ENST00000319397.6	Custom
ETV7	ENST00000340181.9	Custom
F2RL1	ENST00000296677.5	Custom
FADD	ENST00000301838.4	Custom
FCRL6	ENST00000368106.4	Custom
FGFBP2	ENST00000259989.7	Custom
FGL2	ENST00000248598.6	Custom
FLT3	ENST00000241453.11	Custom
FUT7	ENST00000314412.6	Custom
FXYD1	ENST00000351325.8	Custom
GALNT2	ENST00000366672.5	Custom
GBP1	ENST00000370473.5	Custom
GCNT4	ENST00000322348.5	Custom
GIMAP6	ENST00000328902.9	Custom
GLI1	ENST00000228682.7	Custom
GLUL	ENST00000311223.9	Custom
GNG8	XM_011527524.2	Custom
GPI	ENST00000356487.11	Custom
GPR87	ENST00000260843.4	Custom
GPX1	ENST00000419783.3	Custom
GRB2	ENST00000316804.10	Custom
GRB2	ENST00000316804.10	Custom
GSTP1	ENST00000398606.10	Custom
GTSCR1	ENST00000582578.2	Custom
GYG1	ENST00000345003.8	Custom
HERC5	ENST00000264350.8	Custom
HES1	ENST00000232424.4	Custom
HIC1	ENST00000322941.3	Custom
HIF3A	ENST00000377670.8	Custom
HILPDA	ENST00000257696.5	Custom
HLA-DRB1	ENST00000360004.5	Custom
HLA-DRB5	ENST00000374975.4	Custom
HLA-G	ENST00000360323.10	Custom
HLF	ENST00000226067.10	Custom
HLF	ENST00000226067.10	Custom
HOPX	ENST00000317745.11	Custom
HPGD	ENST00000296522.11	Custom
HPGD	ENST00000296522.11	Custom
HPGDS	ENST00000295256.9	Custom
HRAS	ENST00000311189.8	Custom
HSPA1A	ENST00000375651.6	Custom
ICAM2	ENST00000412356.5	Custom
ID1	ENST00000376112.4	Custom
IDO1	ENST00000518237.6	Custom
IFI35	ENST00000438323.2	Custom
IFI44L	ENST00000370751.10	Custom
IFIT1	ENST00000371804.4	Custom
IFNAR1	ENST00000270139.8	Custom
IFNAR2	ENST00000342136.8	Custom
IGF1R	ENST00000650285.1	Custom
IGF2R	ENST00000356956.5	Custom
IKBKB	ENST00000520810.6	Custom
IKBKE	ENST00000581977.7	Custom
IKBKG	ENST00000594239.5	Custom
IL10RB	ENST00000290200.7	Custom
IL11	ENST00000264563.7	Custom
IL11RA	ENST00000318041.13	Custom
IL17RA	ENST00000319363.10	Custom
IL17RA	ENST00000319363.10	Custom
IL17RB	ENST00000288167.8	Custom
IL1RAP	ENST00000072516.7	Custom
IL1RL2	ENST00000264257.7	Custom
IL21R	ENST00000337929.8	Custom
IL24	ENST00000294984.6	Custom
IL7	ENST00000263851.9	Custom
ILF3	ENST00000590261.5	Custom
INPP5D	ENST00000445964.6	Custom
INPP5F	ENST00000650623.1	Custom
IRAK1	ENST00000369980.8	Custom
IRAK3	ENST00000261233.8	Custom
IRAK3	ENST00000261233.8	Custom
IRF5	ENST00000249375.8	Custom
IRS1	ENST00000305123.5	Custom
IRS2	ENST00000375856.5	Custom
ITCH	ENST00000374864.9	Custom
ITCH	ENST00000374864.9	Custom
ITGA1	ENST00000282588.6	Custom
ITGA3	ENST00000320031.13	Custom
ITGA5	ENST00000293379.9	Custom
ITGA6	ENST00000264107.11	Custom
ITM2C	ENST00000326427.11	Custom
JAG1	ENST00000254958.10	Custom
JAK2	ENST00000381652.3	Custom
JAM3	ENST00000299106.8	Custom
KIF2C	ENST00000372224.9	Custom
KLF2	ENST00000248071.5	Custom
KLRC2	ENST00000381902.6	Custom
KLRF2	ENST00000535540.1	Custom
KRT1	ENST00000252244.3	Custom
LDLRAP1	ENST00000374338.4	Custom
LGMN	ENST00000334869.9	Custom
LIMA1	ENST00000341247.8	Custom
LMCD1	ENST00000157600.8	Custom
LMNA	ENST00000368300.9	Custom
LMO4	ENST00000370542.1	Custom
LPCAT1	ENST00000283415.4	Custom
LPIN2	ENST00000261596.8	Custom
LSR	ENST00000361790.7	Custom
LTBR	ENST00000228918.9	Custom
LTK	ENST00000263800.11	Custom
LY9	ENST00000263285.11	Custom
LY96	ENST00000284818.6	Custom
LYAR	ENST00000343470.9	Custom
LYST	ENST00000389793.6	Custom
MADD	ENST00000311027.9	Custom
MAL	ENST00000309988.9	Custom
MALT1	ENST00000649217.2	Custom
MAP2K1	ENST00000307102.9	Custom
MAP2K2	ENST00000262948.9	Custom
MAP2K3	ENST00000342679.8	Custom
MAP2K4	ENST00000353533.10	Custom
MAP2K7	ENST00000397979.3	Custom
MAP3K1	ENST00000399503.4	Custom
MAP3K13	ENST00000265026.8	Custom
MAP3K14	ENST00000344686.8	Custom
MAP3K3	ENST00000361733.7	Custom
MAP3K4	ENST00000392142.9	Custom
MAP3K5	ENST00000359015.5	Custom
MAP3K7	ENST00000369329.8	Custom
MAP3K8	ENST00000263056.6	Custom
MAP4K1	ENST00000396857.7	Custom
MAP4K2	ENST00000294066.7	Custom
MAPK11	ENST00000330651.11	Custom
MAPK13	ENST00000211287.9	Custom
MAPK14	ENST00000229794.8	Custom
MAPK3	ENST00000263025.9	Custom
MAPK8	ENST00000374176.8	Custom
MAPK8	ENST00000374176.8	Custom
MATK	ENST00000395040.6	Custom
MAVS	ENST00000428216.4	Custom
MEF2C	ENST00000424173.6	Custom
METTL7A	ENST00000332160.5	Custom
MGA	ENST00000219905.11	Custom
MIR4435-2HG	ENST00000432268.1	Custom
MR1	ENST00000367580.5	Custom
MRC1	ENST00000569591.3	Custom
MRPS26	ENST00000380325.4	Custom
MSC	ENST00000325509.4	Custom
MX1	ENST00000398598.8	Custom
MYD88	ENST00000396334.8	Custom
NCF4	ENST00000248899.11	Custom
NCR2	ENST00000373089.10	Custom
NDC80	ENST00000261597.9	Custom
NELL2	ENST00000429094.6	Custom
NFATC3	ENST00000346183.8	Custom
NFE2L3	ENST00000056233.4	Custom
NFIL3	ENST00000297689.4	Custom
NFKBIB	ENST00000313582.6	Custom
NFKBIE	ENST00000275015.9	Custom
NGFR	ENST00000172229.8	Custom
NKRF	ENST00000304449.6	Custom
NLRP3	ENST00000336119.7	Custom
NMB	ENST00000360476.8	Custom
NMU	ENST00000264218.7	Custom
NOD1	ENST00000222823.9	Custom
NOD2	ENST00000300589.6	Custom
NOSIP	ENST00000596358.5	Custom
NOTCH2	ENST00000256646.7	Custom
NR1D1	ENST00000246672.4	Custom
NRP1	ENST00000265371.8	Custom
NRP2	ENST00000360409.7	Custom
NSMAF	ENST00000038176.8	Custom
NUSAP1	ENST00000559596.6	Custom
OAS3	ENST00000228928.12	Custom
OASL	ENST00000257570.9	Custom
PATL2	ENST00000434130.5	Custom
PDGFRB	ENST00000261799.9	Custom
PEAK1	ENST00000312493.5	Custom
PERP	ENST00000421351.4	Custom
PGAM5	ENST00000498926.7	Custom
PIK3CD	ENST00000377346.8	Custom
PILRA	ENST00000198536.7	Custom
PIM1	ENST00000373509.6	Custom
PKIG	ENST00000349959.3	Custom
PLAC8	ENST00000311507.8	Custom
PLAUR	ENST00000340093.8	Custom
PLEK	ENST00000234313.8	Custom
PLK1	ENST00000300093.9	Custom
PLK2	ENST00000274289.8	Custom
PLOD1	ENST00000196061.5	Custom
PML	ENST00000268058.7	Custom
POU2F1	ENST00000367866.7	Custom
PRKCD	ENST00000330452.8	Custom
PRKCE	ENST00000306156.8	Custom
PRSS23	ENST00000280258.6	Custom
PSMD2	ENST00000310118.9	Custom
PTGDR	ENST00000306051.2	Custom
PTGDS	ENST00000371625.8	Custom
PTGER2	ENST00000245457.6	Custom
PTGIR	ENST00000291294.7	Custom
PTK2	ENST00000521059.5	Custom
PTMS	ENST00000309083.7	Custom
PTPRK	ENST00000368226.8	Custom
PVR	ENST00000425690.8	Custom
PVT1	ENST00000504719.7	Custom
PYHIN1	ENST00000368140.5	Custom
QPCT	ENST00000338415.8	Custom
RARG	ENST00000425354.7	Custom
RASSF1	ENST00000359365.8	Custom
RBMS3	ENST00000383767.6	Custom
RFK	ENST00000376736.6	Custom
RGS16	ENST00000367558.6	Custom
RHOC	ENST00000285735.6	Custom
RIPK1	ENST00000259808.9	Custom
RIPK2	ENST00000220751.5	Custom
RIPK3	ENST00000216274.10	Custom
RRAS	ENST00000246792.4	Custom
RRM2	ENST00000304567.10	Custom
RUNX2	ENST00000371438.5	Custom
RXRA	ENST00000481739.2	Custom
RXRB	ENST00000374680.3	Custom
S100A8	ENST00000368732.5	Custom
S100A9	ENST00000368738.4	Custom
S100B	ENST00000291700.9	Custom
S1PR4	ENST00000246115.4	Custom
SAMD3	ENST00000368134.6	Custom
SBNO2	ENST00000361757.8	Custom
SCML1	ENST00000380043.7	Custom
SELP	ENST00000263686.11	Custom
SERPINA1	ENST00000355814.8	Custom
SESN3	ENST00000536441.6	Custom
SGMS1	ENST00000361781.7	Custom
SGMS1	ENST00000361781.7	Custom
SLAMF6	ENST00000368059.7	Custom
SLAMF7	ENST00000368043.8	Custom
SLC2A1	ENST00000426263.8	Custom
SMAD1	ENST00000302085.9	Custom
SMAD4	ENST00000342988.7	Custom
SMAD5	ENST00000509297.6	Custom
SORL1	ENST00000260197.12	Custom
SOS1	ENST00000402219.6	Custom
SPINT2	ENST00000301244.12	Custom
SPON2	ENST00000290902.10	Custom
STAM	ENST00000377524.8	Custom
STAT5B	ENST00000293328.7	Custom
STING1	ENST00000330794.9	Custom
STOM	ENST00000286713.6	Custom
STUB1	ENST00000219548.9	Custom
TAB1	ENST00000216160.11	Custom
TACC3	ENST00000313288.9	Custom
TBC1D4	ENST00000377636.7	Custom
TBK1	ENST00000331710.10	Custom
TCF4	ENST00000356073.8	Custom
TESPA1	ENST00000316577.12	Custom
TFDP1	ENST00000375370.10	Custom
TFE3	ENST00000315869.8	Custom
TFRC	ENST00000360110.9	Custom
TGFBR1	ENST00000374994.9	Custom
THBS1	ENST00000260356.5	Custom
THY1	ENST00000284240.9	Custom
TICAM1	ENST00000248244.5	Custom
TIMP1	ENST00000218388.9	Custom
TIRAP	ENST00000392679.5	Custom
TLR5	ENST00000540964.5	Custom
TMIGD2	ENST00000301272.6	Custom
TNFAIP1	ENST00000226225.7	Custom
TNFRSF10B	ENST00000276431.9	Custom
TNFRSF10D	ENST00000312584.4	Custom
TNFRSF11A	ENST00000586569.3	Custom
TNFRSF12A	ENST00000326577.8	Custom
TNFRSF13B	ENST00000261652.6	Custom
TNFRSF14	ENST00000355716.4	Custom
TNFRSF1A	ENST00000162749.6	Custom
TNFSF12	ENST00000293825.11	Custom
TNFSF9	ENST00000245817.5	Custom
TNIP1	ENST00000315050.11	Custom
TNS3	ENST00000311160.14	Custom
TOX2	ENST00000372999.5	Custom
TP53	ENST00000269305.8	Custom
TPX2	ENST00000300403.11	Custom
TRABD2A	ENST00000335459.9	Custom
TRADD	ENST00000345057.9	Custom
TRAF2	ENST00000247668.7	Custom
TRAF3	ENST00000392745.6	Custom
TRAF4	ENST00000262395.10	Custom
TRAF4	ENST00000262395.10	Custom
TRAF5	ENST00000261464.10	Custom
TRAF6	ENST00000348124.5	Custom
TRAP1	ENST00000246957.10	Custom
TRDV1	ENST00000390452.2	Custom
TRDV2	ENST00000390469.2	Custom
TRDV3	ENST00000535880.2	Custom
TRGC2	ENST00000436911.6	Custom
TRIB1	ENST00000311922.4	Custom
TYROBP	ENST00000262629.8	Custom
USP7	ENST00000344836.9	Custom
VAV1	ENST00000602142.6	Custom
VAV3	ENST00000370056.9	Custom
VDR	ENST00000229022.7	Custom
YWHAH	ENST00000248975.6	Custom
ZBTB38	ENST00000321464.6	Custom
ZC2HC1A	ENST00000263849.9	Custom
ZC2HC1A	ENST00000263849.9	Custom
ZC3H8	ENST00000409573.7	Custom
ZEB1	ENST00000320985.14	Custom
ZFP36	ENST00000594442.2	Custom
ZNF365	ENST00000395254.8	Custom
ZNF532	ENST00000336078.8	Custom
ZNF589	ENST00000354698.8	Custom
ZNF80	ENST00000482457.3	Custom
ATM	request	Custom
ATM	request	Custom
IL10RB	request	Custom
POU2F1	request	Custom
ADAM12	request	Custom
CCL28	request	Custom
CLOCK	request	Custom
ICOSLG	request	Custom
STAT2	request	Custom
TNFRSF10A	request	Custom
ZBTB20	request	Custom
AHI1	ENST00000265602.11	Custom
APAF1	ENST00000333991.5	Custom
BMPR1A	ENST00000372037.7	Custom
CASP10	ENST00000374650.7	Custom
CASP8	ENST00000264274.13	Custom
CD101	ENST00000460180.1	Custom
CD200R1	ENST00000308611.8	Custom
CD84	ENST00000368054.7	Custom
CGAS	ENST00000370315.4	Custom
CR1	ENST00000400960.7	Custom
CREB1	ENST00000353267.8	Custom
DACT1	ENST00000395153.7	Custom
DDX58	ENST00000379883.3	Custom
DUSP10	ENST00000366899.4	Custom
FGL2	ENST00000248598.6	Custom
FGR	ENST00000374004.5	Custom
FHIT	ENST00000476844.5	Custom
GPR155	ENST00000392551.6	Custom
GPR155	ENST00000392552.6	Custom
GPR55	ENST00000392040.5	Custom
HDAC9	ENST00000406451.8	Custom
HDAC9	ENST00000406072.5	Custom
HLA-DQA2	ENST00000374940.3	Custom
IL16	ENST00000394652.6	Custom
IL17RA	ENST00000319363.10	Custom
IL1RAP	ENST00000412080.1	Custom
IL21R	ENST00000337929.8	Custom
IL5RA	ENST00000311981.12	Custom
ILF3	ENST00000250241.12	Custom
INPP5F	ENST00000369081.3	Custom
IRAK2	ENST00000256458.5	Custom
IRAK4	ENST00000431837.5	Custom
JAK2	ENST00000381652.3	Custom
MALT1	ENST00000345724.7	Custom
MAP4K4	ENST00000302217.9	Custom
MAPK9	ENST00000343111.10	Custom
MAVS	ENST00000416600.6	Custom
MR1	ENST00000282990.10	Custom
NFATC3	ENST00000562926.5	Custom
NFE2L3	ENST00000056233.4	Custom
NLRP3	ENST00000366497.6	Custom
NMUR1	ENST00000305141.5	Custom
NSG1	ENST00000397958.5	Custom
NTRK2	ENST00000359847.3	Custom
OTUD7B	ENST00000581312.6	Custom
PIK3R1	ENST00000521657.5	Custom
PLEK	ENST00000234313.8	Custom
PMEPA1	ENST00000265626.8	Custom
PML	ENST00000564428.5	Custom
PML	ENST00000395132.6	Custom
PVT1	ENST00000512617.7	Custom
RAC1	ENST00000348035.9	Custom
RRM2	ENST00000304567.10	Custom
S1PR5	ENST00000333430.6	Custom
SOS1	ENST00000402219.6	Custom
STK11	ENST00000326873.11	Custom
TC2N	ENST00000340892.9	Custom
TC2N	ENST00000360594.9	Custom
TESPA1	ENST00000449076.6	Custom
THRA	ENST00000264637.8	Custom
TIRAP	ENST00000392678.7	Custom
TNFRSF19	ENST00000382263.3	Custom
TNIP3	ENST00000057513.8	Custom
TRAF1	ENST00000373887.8	Custom
TRAF1	ENST00000373887.8	Custom
TRAF5	ENST00000261464.10	Custom
TSLP	ENST00000420978.6	Custom
USP7	ENST00000344836.9	Custom
VDR	ENST00000550325.5	Custom
ZBTB20	ENST00000464560.5	Custom
ZBTB38	ENST00000510338.5	Custom
RUNX1	ENST00000300305.7	Custom
ICOSLG	ENST00000400377.3	Custom
POU2AF1	ENST00000393067.8	Custom
GATA3	ENST00000346208.4	Custom
RTKN2	ENST00000373789.8	Custom
RTKN2	ENST00000395260.3	Custom
NRN1	ENST00000244766.7	Custom
MTOR	ENST00000361445.8	Custom
TIGIT	ENST00000383671.8	Custom
IKZF2	ENST00000451136.6	Custom
DCAF1	ENST00000335891.5	Custom
DCAF1	ENST00000423656.5	Custom
GSTP1	ENST00000398603.6	Custom

## Sheet: AbSeq
marker	clone
CD103	Ber-ACT8
CD28	CD28.2
CD27	M-T271
CD197 (CCR7)	3D12
CD69	FN50
CD196 (CCR6)	11A9
CD152 (CTLA-4)	BNI3
CD45RO	UCHL1
CD194 (CCR4)	1G1
CD185 (CXCR5)	RF8B2
CD127	HIL-7R-M21
CD39	TU66
CD62L	DREG-56
CD80	L307.4
CD86	FUN1
ICOS (CD278)	DX29
CD38	HIT2
PD-1 (CD279)	EH12.1
LAG-3	T47-530
CD117 (c-kit)	YB5.B8
OX40 (CD134)	ACT35
TNFRSF9 (CD137)	4B4-1
TIM3 (CD366)	7D3
GITR (CD357)	V27-580
CD40L (CD154)	TRAP1
CXCR3 (CD183)	1C6
CR2 (CD21)	B-ly4
CD226	DX11
CXCR4 (CD184)	12G5
CD26 (DPP4)	M-A261
HLA-DR	G46-6
CCR5 (CD195)	2D7
CD161_v2	DX12
CD25	2A3
CD45RA	HI100
CRTH2 (CD294)	BM16
CR1 (CD35)	E11
PECAM1 (CD31)	WM59
IFNGRA (CD119)	GIR-208
BTLA (CD272)	J168-540
CCR2 (CD192)	LS132.1D9
IGSF2 (CD101)	V7.1
ICAM2 (CD102)	CBR-IC2/2
IL-15RA (CD215)	JM7A4
ITGB7	FIB504
GARP (LRRC32)	7B11
CCR3 (CD193)	5E8
HLA-DQ	Tu169
CSF2RB (CD131)	3D7
IL12RB1 (CD212)	2-4E6
NT5E (CD73)	AD2
CX3CR1	2A9-1
CD186 (CXCR6)	13B 1E5
TIGIT	MBSA43
